# Supplementary material for: Sargassum filipendula, a Source of Bioactive Compounds with Antioxidant and Matrix Metalloproteinases Inhibition Activities In Vitro with Potential Dermocosmetic Application
Source: Antioxidants (Basel). 2023 Apr 4;12(4):876. doi: 10.3390/antiox12040876 (PMC10135785; doi:10.3390/antiox12040876)
Supplement: Supplementary file 1 [file antioxidants-12-00876-s001.zip]

Archive with 1 entries (1 files):
- antioxidants-2265330-supplementary.pdf
